# Supplementary material for: Tetraspanin profiles of serum extracellular vesicles reflect functional limitations and pain perception in knee osteoarthritis
Source: Arthritis Res Ther. 2024 Jan 22;26:33. doi: 10.1186/s13075-023-03234-0 (PMC10801950; doi:10.1186/s13075-023-03234-0)
Supplement: Supplementary file 10 — Additional file 10: Supplementary Material S3. Random forest analysis code in Python as an annotated Jupyter notebook. [file 13075_2023_3234_MOESM10_ESM.ipynb]

# %% [markdown]
## RF classification based on all variables used to plot the correlation matrix: 500 forests to compute average features scores and average accuracy scores (Supplementary Figure S6)

# %% [code]
n_repeats = 500

import numpy as np # linear algebra
import pandas as pd # data processing, CSV file I/O (e.g. pd.read_csv)
import matplotlib.pyplot as plt # data visualization
import seaborn as sns # statistical data visualization
%matplotlib inline
# Input data files are available in the "../input/" directory.
# For example, running this (by clicking run or pressing Shift+Enter) will list all files under the input directory
import os
for dirname, _, filenames in os.walk('./input'):
    for filename in filenames:
        print(os.path.join(dirname, filename))
import warnings
warnings.filterwarnings('ignore')

# Import data specifying that first row is column names (header)
hevonen = './input/PetteriData.csv'
df = pd.read_csv(hevonen,sep=';', header=0)

# create a classifier model with all feature variables, and estimate the "importance" of each variable in the final classification
X = df.drop(['Diagnoosi','Name'], axis=1)
y = df['Diagnoosi']

# Initialize the variables that will be incremented during the runs
features_scores=[0,0,0,0,0,0,0,0,0,0,0,0,0,0,0,0,0,0,0,0,0,0,0,0,0,0,0,0,0,0,0,0,0,0,0,0,0,0,0,0,0,0,0,0,0,0,0,0,0,0]
cm = [[0,0],[0,0]]
accuracyscore = 0

for k in range(1,n_repeats+1):
    print(k)
    # Splitting in training and testing datasets
    from sklearn.model_selection import train_test_split
    X_train, X_test, y_train, y_test = train_test_split(X, y, stratify=y, test_size = 0.5, shuffle=True, random_state = None)

    # create the classifier with n_estimators = 100
    from sklearn.ensemble import RandomForestClassifier
    clf = RandomForestClassifier(n_estimators=300, criterion='entropy', max_depth=None, min_samples_split=2, min_samples_leaf=1, min_weight_fraction_leaf=0.0, max_features='sqrt', max_leaf_nodes=None, min_impurity_decrease=0.0, bootstrap=True, oob_score=False, n_jobs=-1, random_state=None, verbose=0, warm_start=False, class_weight=None, ccp_alpha=0.0, max_samples=None)

    # fit the model to the training set
    clf.fit(X_train, y_train) 
 
    # Compute the feature scores and sum them to thtte existing scores
    features_scores = features_scores+clf.feature_importances_
    
    # Predict the Test set results and compute accuracy and confusion matrix
    y_pred = clf.predict(X_test)    
    from sklearn.metrics import confusion_matrix
    from sklearn.metrics import accuracy_score
    cm = cm + confusion_matrix(y_test, y_pred)
    accuracyscore = accuracyscore + accuracy_score(y_test, y_pred)

    
    
# normalize the  results to the number of repeats:
features_scores = np.divide(features_scores,n_repeats)
cm = np.divide(cm,n_repeats)
accuracyscore = np.divide(accuracyscore,n_repeats)
    
    
# display the feature scores and visualize them
feature_scores = pd.Series(features_scores, index=X_train.columns).sort_values(ascending=False)
plt.figure(figsize=(15, 15))
sns.barplot(x=feature_scores, y=feature_scores.index)
# Add labels to the graph
plt.xlabel('Feature Importance Score')
plt.ylabel('Features')
# Add title to the graph
plt.title("Visualizing Important Features")
# Visualize the graph
plt.show()

# print mean accuracy score and confusion matrix
print('Model accuracy score with 100 decision-trees : {0:0.4f}'. format(accuracyscore))

# confusion matrix (errorS)
print('Confusion matrix\n\n', cm)


# %% [markdown]
### Hence, a RF model trained on all variables but only half the samples predicts the status (healthy/OA) of the remaining samples with reasonably good accuracy (92%)

# %% [markdown]
## Dimensionality reduction: RF-model built on random sampling of the 6 groups identified by the correlation matrix (Fig. 3)

# %% [code]
import numpy as np # linear algebra
import pandas as pd # data processing, CSV file I/O (e.g. pd.read_csv)
import matplotlib.pyplot as plt # data visualization
import seaborn as sns # statistical data visualization
%matplotlib inline
# Input data files are available in the "../input/" directory.
# For example, running this (by clicking run or pressing Shift+Enter) will list all files under the input directory
import os
for dirname, _, filenames in os.walk('./input'):
    for filename in filenames:
        print(os.path.join(dirname, filename))
import warnings
warnings.filterwarnings('ignore')

# Import data specifying that first row is column names (header)
hevonen = './input/PetteriData.csv'
df = pd.read_csv(hevonen,sep=';', header=0)

# %% [markdown]
### Split the variables in groups (according to Figure 2)

# %% [code]
# Note that to make the groups, we drop:
#Map_TA because missing values; Age, BMI because don't want to use them as classification features;


y0 = df['Diagnoosi']
Xgroup1 = df[['Med_tibia_cartilage_thickness_min','Med_tibia_cartilage_thickness','Med_femur_cartilage_thickness','Chair_stand','Flexion','Med_femur_cartilage_thickness_min','CD61','PPT_ref','CCD41CD63CD9','CCD9CD63','PPT_LJC','PPT_RF','PPT_MJC','PPT_patella','PPT_CLT','PPT_CMT']]
Xgroup2 = df[['CCD41CD81CD9','CCD63CD81','CCD63CD81CD9','CCD81CD63','CCD81CD63CD9','CCD9CD63CD81']]
Xgroup3 = df[['Motor_threshold','VAS_pain','Fast_paced_walk','Stair_climb','CCD41','Extension','VAS_worstpain']]
Xgroup4 = df[['CD81','CCD81CD9','CCD9CD81','CCD41CD81','CCD81']]
Xgroup5 = df[['CD63','CD41','CD9','CCD9','CCD63CD9','CCD41CD63','CCD41CD9','CCD41CD63CD81','CCD41CD63CD81CD9']]
Xgroup6 = df[['CCD63','TPD_ref','TPD_lat','TPD_med','QST_heatpain','QST_cold','QST_warm']]
Xgroup5.head()


# %% [markdown]
### Test of within-group information redundancy: we perform random sampling of the groups to enrich 1000-fold the dataset and then, split in training and testing datasets

# %% [code]
# we pick a number of sampling we will do to construct the augmented dataset
n_aug=1000
# then we loop n_aug times the following: first we sample each group once and append columns in "groupXX" attributes, and then we repeat and append in the "lines" direction
column_names = ["group1", "group2", "group3","group4", "group5", "group6"]
X = pd.DataFrame(columns = column_names)
column_names_y = ["Diagnoosi"]
#y = pd.DataFrame(columns = column_names_y)
y = y0
for k in range(1,n_aug+1):
    Xtemp=Xgroup1.sample(axis='columns')
    Xtemp=Xtemp.join(Xgroup2.sample(axis='columns'))
    Xtemp=Xtemp.join(Xgroup3.sample(axis='columns'))
    Xtemp=Xtemp.join(Xgroup4.sample(axis='columns'))
    Xtemp=Xtemp.join(Xgroup5.sample(axis='columns'))
    Xtemp=Xtemp.join(Xgroup6.sample(axis='columns'))
    Xtemp.columns = X.columns
    X=X.append(Xtemp,ignore_index = True)
    del Xtemp
for k in range(1,n_aug):
    y=y.append(y0,ignore_index = True)


# %% [code]
from sklearn.model_selection import train_test_split
X_train, X_test, y_train, y_test = train_test_split(X, y, test_size = 0.2, shuffle=True, random_state = None)
# check the shape (i.e., array size) of X_train and X_test
print(X_train.shape, X_test.shape)
print(y_train.shape, y_test.shape)

# %% [markdown]
### RF classification on this dataset

# %% [code]
# create the classifier with n_estimators = 100
from sklearn.ensemble import RandomForestClassifier

# create an instance of the classifier
clf = RandomForestClassifier(n_estimators=100, criterion='entropy', max_depth=None, min_samples_split=2, min_samples_leaf=1, min_weight_fraction_leaf=0.0, max_features=6, max_leaf_nodes=None, min_impurity_decrease=0.0, bootstrap=True, oob_score=False, n_jobs=-1, random_state=None, verbose=0, warm_start=False, class_weight=None, ccp_alpha=0.0, max_samples=None)

# fit the model to the training set
clf.fit(X_train, y_train)
# display the feature scores and visualize them
print(clf.feature_importances_)
feature_scores = pd.Series(clf.feature_importances_, index=X_train.columns).sort_values(ascending=False)
feature_scores
plt.figure(figsize=(15, 15))
sns.barplot(x=feature_scores, y=feature_scores.index)
# Add labels to the graph
plt.xlabel('Feature Importance Score')
plt.ylabel('Features')
# Add title to the graph
plt.title("Visualizing Important Features")
# Visualize the graph
plt.show()

# %% [markdown]
### Assess prediction performance: accuracy and confusion matrix and classification report

# %% [code]
# Predict the Test set results
y_pred = clf.predict(X_test)

# Check accuracy score 
from sklearn.metrics import accuracy_score
print('Model accuracy score with 100 decision-trees : {0:0.4f}'. format(accuracy_score(y_test, y_pred)))

# confusion matrix (errorS)
from sklearn.metrics import confusion_matrix
cm = confusion_matrix(y_test, y_pred)
print('Confusion matrix\n\n', cm)

# classification report (another way to present data)
from sklearn.metrics import classification_report
print(classification_report(y_test, y_pred))

# %% [markdown]
### Repeat the analysis above 100 times (100 forests) to compute "average" accuracy score, confusion matrix, and Important features (Figure 3A)

# %% [code]
n_repeats = 100

import numpy as np # linear algebra
import pandas as pd # data processing, CSV file I/O (e.g. pd.read_csv)
import matplotlib.pyplot as plt # data visualization
import seaborn as sns # statistical data visualization
%matplotlib inline
# Input data files are available in the "../input/" directory.
# For example, running this (by clicking run or pressing Shift+Enter) will list all files under the input directory
import os
for dirname, _, filenames in os.walk('./input'):
    for filename in filenames:
        print(os.path.join(dirname, filename))
import warnings
warnings.filterwarnings('ignore')

# Import data specifying that first row is column names (header)
hevonen = './input/PetteriData.csv'
df = pd.read_csv(hevonen,sep=';', header=0)

#y0 = df.drop(['Name','Zf140iso','Zf140','Zf141n5','Zf150iso','Zf150anteiso','Zf150','Zf160iso','Zf160','Zf161n9','Zf161n7','Zf161n5','Zf170iso','Zf170anteiso','Zf170','Zf171n8','Zf180iso','Zf180','Zf181n9','Zf181n7','Zf181n5','Zf190iso','Zf182n6','Zf190','Zf191n10','Zf191n8','Zf183n3','Zf182c9t11','Zf200','Zf201n11','Zf201n9','Zf201n7','Zf202n6','Zf203n6','Zf204n6','Zf203n3','Zf205n3','Zf220','Zf221n9','Zf225n3','Zf240','Zf226n3plusartef','Zf241n9','ZSUMSAT','ZSUMMUFA','ZSUMPUFA','ZSUMn6PUFA','ZSUMn3PUFA','ZUNSATSAT','Zn3n6','Zn3n6ilmanDHA','ZTACL','ZD9DI','ZDBI','ZProdpren6','ZProdpren3','Zdelta5n6'], axis=1)
y0 = df['Diagnoosi']
Xgroup1 = df[['Med_tibia_cartilage_thickness_min','Med_tibia_cartilage_thickness','Med_femur_cartilage_thickness','Chair_stand','Flexion','Med_femur_cartilage_thickness_min','CD61','PPT_ref','CCD41CD63CD9','CCD9CD63','PPT_LJC','PPT_RF','PPT_MJC','PPT_patella','PPT_CLT','PPT_CMT']]
Xgroup2 = df[['CCD41CD81CD9','CCD63CD81','CCD63CD81CD9','CCD81CD63','CCD81CD63CD9','CCD9CD63CD81']]
Xgroup3 = df[['Motor_threshold','VAS_pain','Fast_paced_walk','Stair_climb','CCD41','Extension','VAS_worstpain']]
Xgroup4 = df[['CD81','CCD81CD9','CCD9CD81','CCD41CD81','CCD81']]
Xgroup5 = df[['CD63','CD41','CD9','CCD9','CCD63CD9','CCD41CD63','CCD41CD9','CCD41CD63CD81','CCD41CD63CD81CD9']]
Xgroup6 = df[['CCD63','TPD_ref','TPD_lat','TPD_med','QST_heatpain','QST_cold','QST_warm']]


features_scores=[0,0,0,0,0,0]
cm = [[0,0],[0,0]]
accuracyscore = 0

for k in range(1,n_repeats+1):
    print(k)
    # we pick a number of sampling we will do to construct the augmented dataset
    n_aug=1000
    # then we loop n_aug times the following: first we sample each group once and append columns in "groupXX" attributes, and then we repeat and append in the "lines" direction
    column_names = ["group1", "group2", "group3","group4", "group5", "group6"]
    X = pd.DataFrame(columns = column_names)
    column_names_y = ["Diagnoosi"]
    #y = pd.DataFrame(columns = column_names_y)
    y = y0
    for k in range(1,n_aug+1):
        Xtemp=Xgroup1.sample(axis='columns')
        Xtemp=Xtemp.join(Xgroup2.sample(axis='columns'))
        Xtemp=Xtemp.join(Xgroup3.sample(axis='columns'))
        Xtemp=Xtemp.join(Xgroup4.sample(axis='columns'))
        Xtemp=Xtemp.join(Xgroup5.sample(axis='columns'))
        Xtemp=Xtemp.join(Xgroup6.sample(axis='columns'))
        Xtemp.columns = X.columns
        X=X.append(Xtemp,ignore_index = True)
        del Xtemp
    for k in range(1,n_aug):
        y=y.append(y0,ignore_index = True)
    from sklearn.model_selection import train_test_split
    X_train, X_test, y_train, y_test = train_test_split(X, y, test_size = 0.2, shuffle=True, random_state = None)
    # create the classifier with n_estimators = 100
    from sklearn.ensemble import RandomForestClassifier
    
    # create an instance of the classifier
    clf = RandomForestClassifier(n_estimators=100, criterion='entropy', max_depth=None, min_samples_split=2, min_samples_leaf=1, min_weight_fraction_leaf=0.0, max_features=6, max_leaf_nodes=None, min_impurity_decrease=0.0, bootstrap=True, oob_score=False, n_jobs=-1, random_state=None, verbose=0, warm_start=False, class_weight=None, ccp_alpha=0.0, max_samples=None)

    # fit the model to the training set
    clf.fit(X_train, y_train)
    # Compute the feature scores and sum them to thtte existing scores
    features_scores = features_scores+clf.feature_importances_
    
    # Predict the Test set results and compute accuracy and confusion matrix
    y_pred = clf.predict(X_test)    
    from sklearn.metrics import confusion_matrix
    from sklearn.metrics import accuracy_score
    cm = cm + confusion_matrix(y_test, y_pred)
    accuracyscore = accuracyscore + accuracy_score(y_test, y_pred)

    
    
# normalize the  results to the number of repeats:
features_scores = np.divide(features_scores,n_repeats)
cm = np.divide(cm,n_repeats)
accuracyscore = np.divide(accuracyscore,n_repeats)
    
    
# display the feature scores and visualize them
feature_scores = pd.Series(features_scores, index=X_train.columns).sort_values(ascending=False)
plt.figure(figsize=(15, 15))
sns.barplot(x=feature_scores, y=feature_scores.index)
# Add labels to the graph
plt.xlabel('Feature Importance Score')
plt.ylabel('Features')
# Add title to the graph
plt.title("Visualizing Important Features")
# Visualize the graph
plt.show()

# print mean accuracy score and confusion matrix
print('Model accuracy score with 100 decision-trees : {0:0.4f}'. format(accuracyscore))

# confusion matrix (errorS)
print('Confusion matrix\n\n', cm)


# %% [markdown]
### Test of RF-classifier ability to predict new samples (Figure 3B): we first split the training and testing datasets (from the original 16 samples), then perform 1000-fold data enrichment within each dataset separately, and finally train and test the RF model on those (repeated 100 times to compute average scores, as above)

# %% [code]
n_repeats = 100

import numpy as np # linear algebra
import pandas as pd # data processing, CSV file I/O (e.g. pd.read_csv)
import matplotlib.pyplot as plt # data visualization
import seaborn as sns # statistical data visualization
%matplotlib inline
# Input data files are available in the "../input/" directory.
# For example, running this (by clicking run or pressing Shift+Enter) will list all files under the input directory
import os
for dirname, _, filenames in os.walk('./input'):
    for filename in filenames:
        print(os.path.join(dirname, filename))
import warnings
warnings.filterwarnings('ignore')

# Import data specifying that first row is column names (header)
hevonen = './input/PetteriData.csv'
df = pd.read_csv(hevonen,sep=';', header=0)
X = df.drop(['Diagnoosi','Name'], axis=1)
y = df['Diagnoosi']


features_scores=[0,0,0,0,0,0]
cm = [[0,0],[0,0]]
accuracyscore = 0

for k in range(1,n_repeats+1):
    print(k)
    # we split the dataset in training and testing
    from sklearn.model_selection import train_test_split
    X_train, X_test, y_train, y_test = train_test_split(X, y, test_size = 0.2, shuffle=True, random_state = None)

    # tthen we preprocess data to get it ready for data augmentation
    ytest0 = y_test
    Xtestgroup1 = X_test[['Med_tibia_cartilage_thickness_min','Med_tibia_cartilage_thickness','Med_femur_cartilage_thickness','Chair_stand','Flexion','Med_femur_cartilage_thickness_min','CD61','PPT_ref','CCD41CD63CD9','CCD9CD63','PPT_LJC','PPT_RF','PPT_MJC','PPT_patella','PPT_CLT','PPT_CMT']]
    Xtestgroup2 = X_test[['CCD41CD81CD9','CCD63CD81','CCD63CD81CD9','CCD81CD63','CCD81CD63CD9','CCD9CD63CD81']]
    Xtestgroup3 = X_test[['Motor_threshold','VAS_pain','Fast_paced_walk','Stair_climb','CCD41','Extension','VAS_worstpain']]
    Xtestgroup4 = X_test[['CD81','CCD81CD9','CCD9CD81','CCD41CD81','CCD81']]
    Xtestgroup5 = X_test[['CD63','CD41','CD9','CCD9','CCD63CD9','CCD41CD63','CCD41CD9','CCD41CD63CD81','CCD41CD63CD81CD9']]
    Xtestgroup6 = X_test[['CCD63','TPD_ref','TPD_lat','TPD_med','QST_heatpain','QST_cold','QST_warm']]
    ytrain0 = y_train
    Xtraingroup1 = X_train[['Med_tibia_cartilage_thickness_min','Med_tibia_cartilage_thickness','Med_femur_cartilage_thickness','Chair_stand','Flexion','Med_femur_cartilage_thickness_min','CD61','PPT_ref','CCD41CD63CD9','CCD9CD63','PPT_LJC','PPT_RF','PPT_MJC','PPT_patella','PPT_CLT','PPT_CMT']]
    Xtraingroup2 = X_train[['CCD41CD81CD9','CCD63CD81','CCD63CD81CD9','CCD81CD63','CCD81CD63CD9','CCD9CD63CD81']]
    Xtraingroup3 = X_train[['Motor_threshold','VAS_pain','Fast_paced_walk','Stair_climb','CCD41','Extension','VAS_worstpain']]
    Xtraingroup4 = X_train[['CD81','CCD81CD9','CCD9CD81','CCD41CD81','CCD81']]
    Xtraingroup5 = X_train[['CD63','CD41','CD9','CCD9','CCD63CD9','CCD41CD63','CCD41CD9','CCD41CD63CD81','CCD41CD63CD81CD9']]
    Xtraingroup6 = X_train[['CCD63','TPD_ref','TPD_lat','TPD_med','QST_heatpain','QST_cold','QST_warm']]


    # Then we do the data augmentation
    # we pick a number of sampling we will do to construct the augmented dataset
    n_aug=1000
    # then we loop n_aug times the following: first we sample each group once and append columns in "groupXX" attributes, and then we repeat and append in the "lines" direction
    column_names = ["group1", "group2", "group3","group4", "group5", "group6"]
    X_train = pd.DataFrame(columns = column_names)
    X_test = pd.DataFrame(columns = column_names)
    y_train = ytrain0
    y_test = ytest0
    for k in range(1,n_aug+1):
        Xtemp=Xtraingroup1.sample(axis='columns')
        Xtemp=Xtemp.join(Xtraingroup2.sample(axis='columns'))
        Xtemp=Xtemp.join(Xtraingroup3.sample(axis='columns'))
        Xtemp=Xtemp.join(Xtraingroup4.sample(axis='columns'))
        Xtemp=Xtemp.join(Xtraingroup5.sample(axis='columns'))
        Xtemp=Xtemp.join(Xtraingroup6.sample(axis='columns'))
        Xtemp.columns = X_train.columns
        X_train=X_train.append(Xtemp,ignore_index = True)
        del Xtemp
        Xtemp=Xtestgroup1.sample(axis='columns')
        Xtemp=Xtemp.join(Xtestgroup2.sample(axis='columns'))
        Xtemp=Xtemp.join(Xtestgroup3.sample(axis='columns'))
        Xtemp=Xtemp.join(Xtestgroup4.sample(axis='columns'))
        Xtemp=Xtemp.join(Xtestgroup5.sample(axis='columns'))
        Xtemp=Xtemp.join(Xtestgroup6.sample(axis='columns'))
        Xtemp.columns = X_test.columns
        X_test=X_test.append(Xtemp,ignore_index = True)
        del Xtemp
    for k in range(1,n_aug):
        y_train=y_train.append(ytrain0,ignore_index = True)
        y_test=y_test.append(ytest0,ignore_index = True)

    # create the classifier with n_estimators = 100
    from sklearn.ensemble import RandomForestClassifier
    
    # create an instance of the classifier
    clf = RandomForestClassifier(n_estimators=300, criterion='entropy', max_depth=10, min_samples_split=4, min_samples_leaf=2, min_weight_fraction_leaf=0.0, max_features=6, max_leaf_nodes=None, min_impurity_decrease=0.0, bootstrap=True, oob_score=False, n_jobs=-1, random_state=None, verbose=0, warm_start=False, class_weight=None, ccp_alpha=0.0, max_samples=None)

    # fit the model to the training set
    clf.fit(X_train, y_train)
    # Compute the feature scores and sum them to thtte existing scores
    features_scores = features_scores+clf.feature_importances_
    
    # Predict the Test set results and compute accuracy and confusion matrix
    y_pred = clf.predict(X_test)    
    from sklearn.metrics import confusion_matrix
    from sklearn.metrics import accuracy_score
    cm = cm + confusion_matrix(y_test, y_pred)
    accuracyscore = accuracyscore + accuracy_score(y_test, y_pred)

    
    
# normalize the  results to the number of repeats:
features_scores = np.divide(features_scores,n_repeats)
cm = np.divide(cm,n_repeats)
accuracyscore = np.divide(accuracyscore,n_repeats)
    
    
# display the feature scores and visualize them
feature_scores = pd.Series(features_scores, index=X_train.columns).sort_values(ascending=False)
plt.figure(figsize=(15, 15))
sns.barplot(x=feature_scores, y=feature_scores.index)
# Add labels to the graph
plt.xlabel('Feature Importance Score')
plt.ylabel('Features')
# Add title to the graph
plt.title("Visualizing Important Features")
# Visualize the graph
plt.show()

# print mean accuracy score and confusion matrix
print('Model accuracy score with 100 decision-trees : {0:0.4f}'. format(accuracyscore))

# confusion matrix (errorS)
print('Confusion matrix\n\n', cm)


# %% [code]
